# Supplementary material for: Cancer-Associated-Fibroblast-Mediated Paracrine and Autocrine SDF-1/CXCR4 Signaling Promotes Stemness and Aggressiveness of Colorectal Cancers
Source: Cells. 2024 Aug 12;13(16):1334. doi: 10.3390/cells13161334 (PMC11352219; doi:10.3390/cells13161334)
Supplement: Supplementary file 1 [file cells-13-01334-s001.zip]

Archive with 1 entries (1 files):
- cells-3051538-supplementary.pdf
